# Supplementary material for: Adaptive and Resilient Soft Tensegrity Robots
Source: Soft Robot. 2018 Jun 1;5(3):318–29. doi: 10.1089/soro.2017.0066 (PMC6001847; doi:10.1089/soro.2017.0066)
Supplement: Supplemental data [file Supp_Video1.zip]

Archive with 2 entries (2 files):
- Supp_Video1.pdf
- Supp_Video1.mp4
